# Supplementary material for: Action detection using a neural network elucidates the genetics of mouse grooming behavior
Source: eLife. 2021 Mar 17;10:e63207. doi: 10.7554/eLife.63207 (PMC8043749; doi:10.7554/eLife.63207)
Supplement: Supplementary file 2. [file elife-63207-supp2.zip]

Archive with 1 entries (1 files):
- TrainingDatasetMeta_SupTable.csv
